# Supplementary material for: Agreement and Reliability of the G-Force System: Force Plate and Load Cell for the Isometric Mid-Thigh Pull in Physically Active Adults: A Repeated-Measures Method-Comparison Study
Source: Sensors (Basel). 2026 Jul 2;26(13):4178. doi: 10.3390/s26134178 (PMC13363757; doi:10.3390/s26134178)
Supplement: Supplementary file 1 [file sensors-26-04178-s001.zip]

Archive with 1 entries (1 files):
- sensors-4316088-supplementary.pdf
